# Supplementary material for: Extensive Reduction of the Nuclear Pore Complex in Nucleomorphs
Source: Genome Biol Evol. 2019 Feb 4;11(3):678–87. doi: 10.1093/gbe/evz029 (PMC6411479; doi:10.1093/gbe/evz029)
Supplement: Supplementary Data [file evz029_supp.zip]

Archive with 2 entries (2 files):
- FigureS1.pdf
- FigureS2.pdf
